# Supplementary material for: Pericardial Manifestations in Systemic Lupus Erythematosus: Clinical Spectrum and Potential Modifying Factors
Source: J Cardiovasc Dev Dis. 2026 Jun 23;13(7):289. doi: 10.3390/jcdd13070289 (PMC13409825; doi:10.3390/jcdd13070289)
Supplement: Supplementary file 1 [file jcdd-13-00289-s001.zip]

Archive with 2 entries (2 files):
- Supplementary Table S1.pdf
- Table S1.pdf
